# Supplementary material for: Biopsy and Margins Optimize Outcomes after Thermal Ablation of Colorectal Liver Metastases
Source: Cancers (Basel). 2022 Jan 29;14(3):693. doi: 10.3390/cancers14030693 (PMC8833800; doi:10.3390/cancers14030693)
Supplement: Supplementary file 1 [file cancers-14-00693-s001.zip]

Archive with 1 entries (1 files):
- cancers-1472948-supplementary.pdf
